# Supplementary material for: Omics Analyses of Trichomonas vaginalis Actin and Tubulin and Their Participation in Intercellular Interactions and Cytokinesis
Source: Genes (Basel). 2022 Jun 15;13(6):1067. doi: 10.3390/genes13061067 (PMC9222396; doi:10.3390/genes13061067)
Supplement: Supplementary file 1 [file genes-13-01067-s001.zip]

Archive with 23 entries (21 files):
- sentGalley Suppl. FIGURES-100622/
- sentGalley Suppl. FIGURES-100622/Supplementary Figure S1.pdf
- sentGalley Suppl. FIGURES-100622/Supplementary Figure S10.pdf
- sentGalley Suppl. FIGURES-100622/Supplementary Figure S11.pdf
- sentGalley Suppl. FIGURES-100622/Supplementary Figure S2.pdf
- sentGalley Suppl. FIGURES-100622/Supplementary Figure S3.pdf
- sentGalley Suppl. FIGURES-100622/Supplementary Figure S4.pdf
- sentGalley Suppl. FIGURES-100622/Supplementary Figure S5.pdf
- sentGalley Suppl. FIGURES-100622/Supplementary Figure S6.pdf
- sentGalley Suppl. FIGURES-100622/Supplementary Figure S7.pdf
- sentGalley Suppl. FIGURES-100622/Supplementary Figure S8.pdf
- sentGalley Suppl. FIGURES-100622/Supplementary Figure S9.pdf
- sentGalley Suppl. TABLES-100622/
- sentGalley Suppl. TABLES-100622/Supplementary Table S1.pdf
- sentGalley Suppl. TABLES-100622/Supplementary Table S10.pdf
- sentGalley Suppl. TABLES-100622/Supplementary Table S2.pdf
- sentGalley Suppl. TABLES-100622/Supplementary Table S3.pdf
- sentGalley Suppl. TABLES-100622/Supplementary Table S4.pdf
- sentGalley Suppl. TABLES-100622/Supplementary Table S5.pdf
- sentGalley Suppl. TABLES-100622/Supplementary Table S6.pdf
- sentGalley Suppl. TABLES-100622/Supplementary Table S7.pdf
- sentGalley Suppl. TABLES-100622/Supplementary Table S8.pdf
- sentGalley Suppl. TABLES-100622/Supplementary Table S9[13049].pdf
